# Supplementary material for: Electric stimulation-guided epidural analgesia for vaginal delivery: A randomized prospective study
Source: PLoS One. 2019 Jan 11;14(1):e0209967. doi: 10.1371/journal.pone.0209967 (PMC6329494; doi:10.1371/journal.pone.0209967)
Supplement: S2 File — (XLSX) [file pone.0209967.s002.xlsx]

## Sheet: Sheet1
age	height(cm)	weight(kg)	body mass index	gestational week	gestational week	epistim(1) or esopocan	success or failure	cause of failure	additional time(second)	minimum electric current	materanal satisfaction	1min- apgar score	5min-apgar score	NRS before the epidural bolus	NRS 30 minutes after the epidural bolus	NRS differnecs	Cervical dilation	Parity	Induction	Oxytocin	inadequate sensory block after epidural bolus injection	motor block after test dose	Patients whose epidural bolus was delayed
37	159	57	22.6	40	40w 0d	1	success		150	1.3	5	10	10	6	3	3	5	0	1	0	0	0	0
39	156	45	18.5	36.3	36w 3d	1	success		120	1.2	5	8	9	7	3	4	4	1	1	1	0	0	1
28	157	63	25.7	37.2	37w 2d	1	success		90	1.3	4	10	10	6	3	3	5	0	1	1	0	0	1
20	159	65	25.7	39.2	39w 2d	1	success		60	0.6	4	8	10	7	4	3	4	0	0	0	0	0	0
24	165	60	22	36.6	36w 6d	1	success		120	0.8	5	7	9	8	4	4	5	0	1	0	0	0	1
36	170	80	27.7	41.1	41w 1d	1	success		90	1.5	5	8	9	7	3	4	4	0	1	1	0	0	0
28	163	80	30.1	39.3	39w 3d	1	success		120	0.8	5	10	10	8	4	4	5	1	1	1	0	0	0
32	153	54	23	39.5	39w 5d	1	success		150	1.2	5	10	10	6	2	4	4	0	1	1	0	0	1
33	175	64	20.9	40	40w 0d	1	success		240	0.6	4	10	10	6	1	5	5	0	1	1	0	0	1
38	164	75	27.9	41	41w 0d	1	success		280	1.5	5	9	10	7	2	5	5	0	1	1	0	0	0
28	163	66	24.8	39.6	39w 6d	1	success		300	1.1	4	7	10	5	2	3	6	0	1	1	0	0	0
31	164	76	28.3	40.5	40w 5d	1	success		120	1.4	4	10	10	7	3	4	3	0	1	1	0	0	1
41	155	75	31.2	38.4	38w 4d	1	success		60	1.7	5	10	10	6	1	5	4	1	1	0	0	0	1
35	158	66	26.4	40.5	40w 5d	1	success		90	1.6	4	10	10	7	3	4	5	0	1	1	0	0	0
37	161	64	24.7	40	40w 0d	1	success		120	1.2	5	9	10	6	2	4	5	0	1	1	0	0	0
32	162	54	20.6	36.2	36w 2d	1	success		150	1.7	5	7	9	7	3	4	4	0	1	1	0	0	0
30	158	90	36.1	39.3	39w 3d	1	success		120	1.7	4	8	9	5	2	3	4	1	1	1	0	0	0
35	162	79	30.1	39.4	39w 4d	1	success		150	2.1	4	10	10	6	2	4	5	0	1	1	0	0	1
32	157	68	27.6	33.2	33w 2d	1	success		90	0.9	5	6	9	7	2	5	5	0	1	0	0	0	1
28	162	68	25.9	36.1	36w 1d	1	success		150	0.8	5	6	9	7	3	4	4	1	1	1	0	0	0
28	159	57	22.6	40	40w 0d	1	success		120	1.3	5	10	10	5	1	4	5	0	1	1	0	0	1
30	156	45	18.5	36.3	36w 3d	1	success		120	1.2	5	8	9	6	2	4	4	0	1	0	0	0	0
35	157	63	25.7	37.2	37w 2d	1	success		100	1.3	4	8	10	6	3	3	5	0	1	1	0	0	1
38	159	65	25.7	39.2	39w 2d	1	success		90	1.5	4	8	9	7	3	4	5	0	1	0	0	0	1
23	165	60	22	36.6	36w 6d	1	success		120	1.7	5	10	10	5	1	4	4	1	1	1	0	0	0
31	170	80	27.7	39.3	39w 3d	1	success		120	1.1	5	10	10	6	2	4	5	0	1	1	0	0	0
33	163	80	30.1	39.5	39w 5d	1	success		90	1.5	4	9	10	6	1	5	5	0	1	1	0	0	0
30	153	54	23	40	40w 0d	1	success		120	0.9	5	7	10	7	2	5	5	0	1	0	0	0	1
30	175	64	20.9	39.6	39w 6d	1	success		300	1.2	5	10	10	6	2	4	4	1	1	1	0	0	1
31	163	78	29.3	36.6	36w 6d	1	failure	After epidural catheter placement and test dose injection, motor block findings were seen.	280	0.6	1	10	10						1	1		1
32	165	75	27.5	41.3	41w 3d	2	failure	Continuous pain complaint without pain change after bolus injection.			1	8	9	6	6	0	5	0	1	1	1	0	0
32	158	67	26.8	39.3	39w 3d	2	success				4	6	7	7	2	5	4	0	1	0	0	0	0
29	166	71	25.8	41.5	41w 5d	2	success				4	10	10	8	4	4	5	0	1	1	0	0	1
35	162	65	24.8	38.2	38w 2d	2	success				4	8	10	6	2	4	5	1	1	1	0	0	0
31	171	62	21.2	39.2	39w 6d	2	success				5	10	10	7	2	5	4	0	1	1	0	0	0
35	167	81	29	36.4	36w 4d	2	success				4	7	9	6	1	5	4	1	1	0	0	0	0
26	163	55	20.1	34.4	34w 4d	2	success				4	9	10	7	4	3	5	0	1	1	0	0	0
27	168	68	24.1	41.1	41w 1d	2	failure	Continuous pain complaint without pain change after bolus injection.			1	10	10	7	7	0	5	0	1	1	1	0	1
30	164	66	24.5	39.5	39w 5d	2	success				5	9	10	6	2	4	5	0	0	0	0	0	0
32	160	60	23.4	40.3	40w 3d	2	success				5	10	10	8	3	5	5	0	1	1	0	0	1
28	170	79	27.3	40.2	40w 2d	2	success				4	9	10	6	2	4	4	1	1	1	0	0	0
41	162	64	24.4	39	39w 0d	2	success				5	10	10	5	2	3	4	0	1	1	0	0	0
35	153	59	25.2	41	41w 0d	2	success				5	10	10	7	3	4	5	0	1	1	0	0	1
38	164	59	21.9	38.3	38w 3d	2	failure	Continuous pain complaint without pain change after bolus injection.			1	10	10	6	6	0	5	0	1	1	1	0	1
39	165	73	26.8	40.1	40w 1d	2	success				5	9	10	6	2	4	4	0	1	0	0	0	0
32	159	67	26.5	39	39w 0d	2	success				5	10	10	7	3	4	5	0	1	1	0	0	0
41	165	68	25	37.4	37w 4d	2	success				4	10	10	7	2	5	5	0	1	1	0	0	0
29	163	70	26.4	39.4	39w 4d	2	failure	Continuous pain complaint without pain change after bolus injection.			1	10	10	5	5	0	4	0	1	0	1	0	1
33	160	57	22.3	37	37w 0d	2	success				5	10	10	6	2	4	5	1	1	1	0	0	1
44	157	73	29.6	39.6	39w 6d	2	failure	Continuous pain complaint without pain change after bolus injection.			1	7	8	7	7	0	5	0	1	1	1	0	0
33	150	78	34.7	38.2	38w 2d	2	success				5	9	10	6	3	3	4	0	1	1	0	0	0
31	168	60	21.3	39.4	39w 4d	2	success				5	8	9	8	3	5	5	0	1	0	0	0	0
35	167	74	26.5	37	37w 0d	2	success				4	10	10	8	3	5	5	0	1	1	0	0	1
33	147	60	27.8	39.6	39w 6d	2	success				5	6	9	7	4	3	6	0	1	1	0	0	0
38	158	90	36.1	38.2	38w 2d	2	success				4	6	9	5	2	3	4	0	1	1	0	0	1
30	167	71	27.4	35.2	35w 2d	2	success				5	10	10	6	2	4	5	1	1	0	0	0	0
32	158	66	26.4	38.5	38w 5d	2	success				5	8	9	7	3	4	4	0	0	0	0	0	0
25	167	71	27.4	38.5	38w 5d	2	success				5	8	10	6	3	3	5	0	1	1	0	0	1
37	158	66	26.4	37.3	37w 3d	2	success				4	8	9	7	2	5	5	1	1	1	0	0	1
32	167	71	27.4	39.5	39w 5d	2	failure	After epidural catheter placement and test dose injection, motor block findings were seen.			1	10	10						1	1		1	1
35	167	74	26.5	38.3	38w 3d	2	failure	Continuous pain complaint without pain change after bolus injection.			1	9	10	7	7	0	5	0	1	1	1	0	0
